# Supplementary material for: Label-free adaptive optics single-molecule localization microscopy for whole zebrafish
Source: Nat Commun. 2023 Jul 13;14:4185. doi: 10.1038/s41467-023-39896-2 (PMC10344925; doi:10.1038/s41467-023-39896-2)
Supplement: Supplementary file 6 — Source data [file 41467_2023_39896_MOESM6_ESM.zip]

Archive with 105 entries (99 files):
- Fig. 1/Fig. 1c Inset.tif
- Fig. 1/Fig. 1c.tif
- Fig. 1/Fig. 1d Inset.tif
- Fig. 1/Fig. 1d.tif
- Fig. 2/Fig. 2a.tif
- Fig. 2/Fig. 2b.tif
- Fig. 2/Fig. 2c.tif
- Fig. 2/Fig. 2d.tif
- Fig. 2/Figs. 2e-h were cropped from Figs 2c, d/
- Fig. 3/Fig. 3a Left.tif
- Fig. 3/Fig. 3a Right.tif
- Fig. 3/Fig. 3f Bottom.tif
- Fig. 3/Fig. 3f Top.tif
- Fig. 3/Figs. 3b, c were cropped from Fig. 3a/
- Fig. 3/Figs. 3g-i were cropped from Fig. 3f/
- Fig. 4/Fig. 4b Left.tif
- Fig. 4/Fig. 4b Right.tif
- Fig. 4/Fig. 4c Bottom Left.tif
- Fig. 4/Fig. 4c Bottom Right.tif
- Fig. 4/Fig. 4d Left.tif
- Fig. 4/Fig. 4d Right.tif
- Fig. 4/Fig. 4e was cropped from Fig. 4d/
- Fig. 4/Fig. 4f Bottom Left.tif
- Fig. 4/Fig. 4f Bottom Right.tif
- Fig. 4/Fig. 4g Left.tif
- Fig. 4/Fig. 4g Right.tif
- Fig. 4/Fig. 4h was cropped from Fig. 4g/
- Fig. 4/Fig. 4i Bottom Left.tif
- Fig. 4/Fig. 4i Bottom Right.tif
- Fig. 4/Fig. 4j Left.tif
- Fig. 4/Fig. 4j Right.tif
- Fig. 4/Fig. 4k was cropped from Fig. 4j/
- Fig. 4/Fig. 4l Bottom Left.tif
- Fig. 4/Fig. 4l Bottom Right.tif
- Fig. 4/Fig. 4m Left.tif
- Fig. 4/Fig. 4m Right.tif
- Fig. S10/Fig. S10a Bottom.tif
- Fig. S10/Fig. S10a Top.tif
- Fig. S10/Fig. S10b Bottom.tif
- Fig. S10/Fig. S10b Top.tif
- Fig. S10/Fig. S10c Bottom.tif
- Fig. S10/Fig. S10c Top.tif
- Fig. S10/Fig. S10d Bottom.tif
- Fig. S10/Fig. S10d Top.tif
- Fig. S11/Fig. S11d Bottom.tif
- Fig. S11/Fig. S11d Top.tif
- Fig. S12/Fig. S12a Mirror Image.tif
- Fig. S12/Fig. S12a Sample Image.tif
- Fig. S12/Fig. S12d Corrected.tif
- Fig. S12/Fig. S12d Uncorrected.tif
- Fig. S12/Fig. S12e Left.tif
- Fig. S12/Fig. S12e Right.tif
- Fig. S12/Fig. S12f Left.tif
- Fig. S12/Fig. S12f Right.tif
- Fig. S13/Fig. S13a.tif
- Fig. S13/Fig. S13b.tif
- Fig. S13/Fig. S13c.tif
- Fig. S13/Fig. S13d.tif
- Fig. S13/Fig. S13e.tif
- Fig. S13/Fig. S13h.tif
- Fig. S13/Fig. S13k.tif
- Fig. S15/Fig. S15a Left.tif
- Fig. S15/Fig. S15a Right.tif
- Fig. S15/Fig. S15b Left.tif
- Fig. S15/Fig. S15b Right.tif
- Fig. S15/Fig. S15c Left.tif
- Fig. S15/Fig. S15c Right.tif
- Fig. S15/Fig. S15d Left.tif
- Fig. S15/Fig. S15d Right.tif
- Fig. S16/Fig. S16a Bottom.tif
- Fig. S16/Fig. S16a Top.tif
- Fig. S16/Fig. S16d Bottom.tif
- Fig. S16/Fig. S16d Top.tif
- Fig. S17/Fig. S17a.tif
- Fig. S17/Fig. S17b.tif
- Fig. S17/Fig. S17c.tif
- Fig. S17/Fig. S17d.tif
- Fig. S17/Fig. S17e.tif
- Fig. S18/Fig. S18a.tif
- Fig. S18/Fig. S18b.tif
- Fig. S3/Fig. S3a.tif
- Fig. S3/Fig. S3b.tif
- Fig. S3/Fig. S3c.tif
- Fig. S3/Fig. S3d.tif
- Fig. S4/Fig. S4a.png
- Fig. S4/Fig. S4b.png
- Fig. S4/Fig. S4c.png
- Fig. S4/Fig. S4d.png
- Fig. S5/Fig. S5a Left.tif
- Fig. S5/Fig. S5a Right.tif
- Fig. S5/Fig. S5b Left.tif
- Fig. S5/Fig. S5b Right.tif
- Fig. S5/Fig. S5c Left.tif
- Fig. S5/Fig. S5c Right.tif
- Fig. S5/Fig. S5d Left.tif
- Fig. S5/Fig. S5d Right.tif
- Fig. S5/Fig. S5e Left.tif
- Fig. S5/Fig. S5e Right.tif
- Fig. S5/Fig. S5f Left.tif
- Fig. S5/Fig. S5f Right.tif
- Fig. S5/Fig. S5g Left.tif
- Fig. S5/Fig. S5g Right.tif
- Fig. S5/Fig. S5h Left.tif
- Fig. S5/Fig. S5h Right.tif
- Table.xlsx
