# Supplementary material for: Label-free adaptive optics single-molecule localization microscopy for whole zebrafish
Source: Nat Commun. 2023 Jul 13;14:4185. doi: 10.1038/s41467-023-39896-2 (PMC10344925; doi:10.1038/s41467-023-39896-2)
Supplement: Supplementary file 6 — Source data [file 41467_2023_39896_MOESM6_ESM.zip › Table.xlsx]

## Sheet: Fig. S4h
	Fig. S4h
	AO-Off FRC Resolutions [nm]					AO-On FRC Resolutions [nm]
	Cell Phantom					Cell Phantom
	62.642	117.454	67.1164	117.454		37.5852	34.8011	29.3634	34.8011
	93.963	85.4209	85.4209	117.454		22.3721	33.5582	34.8011	39.1512
	187.926	93.963	134.233	93.963		29.3634	26.1008	34.8011	40.8535
	939.63	234.907	187.926	134.233		40.8535	28.4736	24.0931	40.8535
	Brain (50 μm)					Brain (50 μm)
	82.8715	62.1537	Inf			35.5164	82.8715	124.307
	99.4458	124.307	Inf			55.2477	38.2484	38.2484
	248.615	99.4458	Inf			55.2477	62.1537	82.8715
	248.615	71.0327	35.5164			24.8615	35.5164	45.2027
	124.307	497.229	99.4458			49.7229	62.1537	71.0327
	Brain (74 μm)					Brain (74 μm)
	76.1308	46.5244	44.0757	93.0487		76.1308	49.2611	55.8292	59.8171
	93.0487	76.1308	64.4184	59.8171		52.3399	34.8933	39.878	55.8292
	Zebrafish					Zebrafish
	188.424	117.765	235.53	72.4707		72.4707	62.8079	67.2942	55.4187
	188.424	134.588	62.8079	78.5099		94.2119	67.2942	62.8079	55.4187
	104.68	104.68	78.5099	72.4707		55.4187	55.4187	62.8079	67.2942
	117.765	94.2119	78.5099	85.6471		55.4187	67.2942	62.8079	72.4707

## Sheet: Fig. S4i
	Fig. S4i
	Enhancement FRC Resolutions [nm]
	Cell Phantom
	1.66667	3.375	2.28571	3.375
	4.2	2.54545	2.45455	3
	6.4	3.6	3.85714	2.3
	23	8.25	7.8	3.28571
	Brain (50 μm)
	2.33333	0.75	Inf
	1.8	3.25	Inf
	4.5	1.6	Inf
	10	2	0.785714
	2.5	8	1.4
	Brain (74 μm)
	1	0.944444	0.789474	1.55556
	1.77778	2.18182	1.61538	1.07143
	Zebrafish
	2.6	1.875	3.5	1.30769
	2	2	1	1.41667
	1.88889	1.88889	1.25	1.07692
	2.125	1.4	1.25	1.18182

## Sheet: Supplementary Table 1
	Supplementary Table 1
	Sample	Figure	Depth [μm]	ARMS	wAO off [nm]	wAO on [nm]	SAO on/SAO off	σAO off [nm]	σAO on [nm]	NAO on/NAO off
	Abrr.-Free Cell	S3	-	-	x: 551 y: 579	x: 452 y: 494	1.01	Whole Area
								25	23	1.02
	Cell + Abrr. Layer	2c, d	-	2.22	x': 1430 y': 1032	x: 380 y: 444	4.27	Whole Area
								51	22	14.8
								Yellow Box
								57	22	25.5
								Green Box
								83	23	14.2
	150-mm-Thick Mouse Brain	3a	50	1.37	x: 668 y: 668	x: 413 y: 479	2.75	Whole Area
								66	38	9.32
										Fig. 3b
										9.8
										Fig. 3c
										6.75
	200-mm-Thick Mouse Brain	3f	74	0.983	x: 744 y: 698	x: 400 y: 475	3.92	Whole Area
								60	37	4.79
										Fig. 3g
										12.8
										Fig. 3h
										12.2
										Fig. 3i
										12.1
	Zebrafish Cilia	4d	82	2.14	x': 1077 y': 1061	x: 537 y: 517	1.93	Whole Area
								52	34	1.62
	Zebrafish Commissural Tracts	4g	100	3.08	x: 783 y: 662	x: 418 y: 489	1.17	Whole Area
								67	38	1.02
	Zebrafish Nascent Myelin Sheath	4j	52	2.13	x: 619 y: 659	x: 419 y: 434	3.34	Whole Area
								53	35	8.59
										Arrowhead in Fig. 4j
										37.4
	Zebrafish Mauthner Axon	4m	102	2.64	x': 496 y: 2006	x: 403 y: 458	8.86	Whole Area
								Unmea.	34	16.2
